# Supplementary material for: The Role of Von Willebrand Factor in the Pathogenesis of Pulmonary Vascular Thrombosis in COVID-19
Source: Viruses. 2022 Jan 21;14(2):211. doi: 10.3390/v14020211 (PMC8874644; doi:10.3390/v14020211)
Supplement: Supplementary file 1 [file viruses-14-00211-s001.zip]

Archive with 1 entries (1 files):
- viruses-1540563-supplementary.pdf
